# Supplementary material for: Consequences of Thermal Variation during Development and Transport on Flight and Low-Temperature Performance in False Codling Moth (Thaumatotibia leucotreta): Fine-Tuning Protocols for Improved Field Performance in a Sterile Insect Programme
Source: Insects. 2022 Mar 23;13(4):315. doi: 10.3390/insects13040315 (PMC9030207; doi:10.3390/insects13040315)
Supplement: Supplementary file 1 [file insects-13-00315-s001.zip]

Archive with 1 entries (1 files):
- insects-1626991-supplementary.pdf
